# Supplementary material for: Transcriptome Analysis Reveals the Function of a G-Protein α Subunit Gene in the Growth and Development of Pleurotus eryngii
Source: J Fungi (Basel). 2023 Jan 3;9(1):69. doi: 10.3390/jof9010069 (PMC9866537; doi:10.3390/jof9010069)
Supplement: Supplementary file 1 [file jof-09-00069-s001.zip]

Archive with 1 entries (1 files):
- jof-2116213-supplementary.pdf
